# Supplementary material for: Association Between Patient-Reported Outcomes and Overall Survival in Patients with Advanced NSCLC Treated with First-Line Cemiplimab-Based Therapy
Source: Cancers (Basel). 2026 Mar 12;18(6):916. doi: 10.3390/cancers18060916 (PMC13024962; doi:10.3390/cancers18060916)
Supplement: Supplementary file 1 [file cancers-18-00916-s001.zip]

Archive with 1 entries (1 files):
- cancers-4138453-supplementary.pdf
